# Supplementary material for: Alzheimer blood biomarkers: practical guidelines for study design, sample collection, processing, biobanking, measurement and result reporting
Source: Mol Neurodegener. 2024 May 15;19:40. doi: 10.1186/s13024-024-00711-1 (PMC11095038; doi:10.1186/s13024-024-00711-1)
Supplement: Supplementary file 2 — Additional file 2. Simulation datasets used to generate the plots in Fig. 4. [file 13024_2024_711_MOESM2_ESM.csv]

plate	obs	Before	After
1	1	0.266770172	0.266770172
1	2	0.517715223	0.517715223
1	3	0.507601366	0.507601366
1	4	0.391961718	0.391961718
1	5	0.542352873	0.542352873
1	6	0.515660626	0.515660626
1	7	0.666677245	0.666677245
1	8	0.602060975	0.602060975
1	9	0.53466946	0.53466946
1	10	0.591562251	0.591562251
1	11	0.621064824	0.621064824
1	12	0.479708185	0.479708185
1	13	0.468258645	0.468258645
1	14	0.502392758	0.502392758
1	15	0.578786625	0.578786625
1	16	0.635877418	0.635877418
1	17	0.614685851	0.614685851
1	18	0.453186455	0.453186455
1	19	0.515550947	0.515550947
1	20	0.684425958	0.684425958
1	21	0.393760522	0.393760522
1	22	0.429983691	0.429983691
1	23	0.415619742	0.415619742
1	24	0.495566591	0.495566591
1	25	0.426395588	0.426395588
1	26	0.391734359	0.391734359
1	27	0.464885897	0.464885897
1	28	0.351776847	0.351776847
1	29	0.556217335	0.556217335
1	30	0.466623609	0.466623609
1	31	0.56046929	0.56046929
1	32	0.598112493	0.598112493
1	33	0.593038714	0.593038714
1	34	0.386362003	0.386362003
1	35	0.483811151	0.483811151
1	36	0.510156502	0.510156502
1	37	0.362817987	0.362817987
1	38	0.53550417	0.53550417
1	39	0.507160712	0.507160712
1	40	0.524213064	0.524213064
1	41	0.548643409	0.548643409
1	42	0.529236247	0.529236247
1	43	0.336407432	0.336407432
1	44	0.420293181	0.420293181
1	45	0.511934744	0.511934744
1	46	0.576370008	0.576370008
1	47	0.535604349	0.535604349
1	48	0.454084718	0.454084718
1	49	0.395090233	0.395090233
1	50	0.588310693	0.588310693
1	51	0.422284904	0.422284904
1	52	0.479949004	0.479949004
1	53	0.558750181	0.558750181
1	54	0.536407929	0.536407929
1	55	0.406017973	0.406017973
1	56	0.460780197	0.460780197
1	57	0.24111547	0.24111547
1	58	0.471609815	0.471609815
1	59	0.642531076	0.642531076
1	60	0.616183386	0.616183386
1	61	0.587704793	0.587704793
1	62	0.51963459	0.51963459
1	63	0.746472309	0.746472309
1	64	0.672517648	0.672517648
1	65	0.484673735	0.484673735
1	66	0.586066213	0.586066213
1	67	0.34994609	0.34994609
1	68	0.512981734	0.512981734
1	69	0.425308846	0.425308846
1	70	0.504642078	0.504642078
2	71	0.514910719	0.514910719
2	72	0.838054271	0.838054271
2	73	0.548046975	0.548046975
2	74	0.52877289	0.52877289
2	75	0.379430545	0.379430545
2	76	0.636179609	0.636179609
2	77	0.417191178	0.417191178
2	78	0.512926156	0.512926156
2	79	0.484053489	0.484053489
2	80	0.502660401	0.502660401
2	81	0.469236208	0.469236208
2	82	0.639241444	0.639241444
2	83	0.435033515	0.435033515
2	84	0.424607502	0.424607502
2	85	0.485102758	0.485102758
2	86	0.705280398	0.705280398
2	87	0.605049533	0.605049533
2	88	0.563124388	0.563124388
2	89	0.557958507	0.557958507
2	90	0.618411803	0.618411803
2	91	0.563124009	0.563124009
2	92	0.442680748	0.442680748
2	93	0.60726449	0.60726449
2	94	0.46764512	0.46764512
2	95	0.522598028	0.522598028
2	96	0.473447185	0.473447185
2	97	0.567729738	0.567729738
2	98	0.590574307	0.590574307
2	99	0.47903206	0.47903206
2	100	0.577233715	0.577233715
2	101	0.648508378	0.648508378
2	102	0.445886057	0.445886057
2	103	0.394357843	0.394357843
2	104	0.703188761	0.703188761
2	105	0.583570282	0.583570282
2	106	0.502192112	0.502192112
2	107	0.490712488	0.490712488
2	108	0.548806479	0.548806479
2	109	0.468490695	0.468490695
2	110	0.395206319	0.395206319
2	111	0.44975553	0.44975553
2	112	0.599505381	0.599505381
2	113	0.390689186	0.390689186
2	114	0.342237233	0.342237233
2	115	0.557116647	0.557116647
2	116	0.596674619	0.596674619
2	117	0.634182757	0.634182757
2	118	0.503748775	0.503748775
2	119	0.363122918	0.363122918
2	120	0.474971302	0.474971302
2	121	0.446612434	0.446612434
2	122	0.486404671	0.486404671
2	123	0.505131456	0.505131456
2	124	0.412132122	0.412132122
2	125	0.346967102	0.346967102
2	126	0.508028418	0.508028418
2	127	0.472561542	0.472561542
2	128	0.464731844	0.464731844
2	129	0.552032429	0.552032429
2	130	0.517764456	0.517764456
2	131	0.558004811	0.558004811
2	132	0.494950825	0.494950825
2	133	0.609772483	0.609772483
2	134	0.607448684	0.607448684
2	135	0.340993906	0.340993906
2	136	0.368601921	0.368601921
2	137	0.566973764	0.566973764
2	138	0.357182837	0.357182837
2	139	0.606611609	0.606611609
2	140	0.399044653	0.399044653
3	141	1.035812255	0.535812255
3	142	1.033118959	0.533118959
3	143	1.140852207	0.640852207
3	144	0.975288998	0.475288998
3	145	1.000333833	0.500333833
3	146	1.027631698	0.527631698
3	147	0.910746526	0.410746526
3	148	0.982825451	0.482825451
3	149	1.05043593	0.55043593
3	150	1.024234162	0.524234162
3	151	0.911189974	0.411189974
3	152	0.788510998	0.288510998
3	153	1.009992578	0.509992578
3	154	1.184951703	0.684951703
3	155	1.179824532	0.679824532
3	156	0.897979611	0.397979611
3	157	1.056183646	0.556183646
3	158	1.060011667	0.560011667
3	159	0.979270382	0.479270382
3	160	0.814446348	0.314446348
3	161	1.169189452	0.669189452
3	162	0.922117727	0.422117727
3	163	1.029060167	0.529060167
3	164	1.041024717	0.541024717
3	165	0.988030948	0.488030948
3	166	1.051603794	0.551603794
3	167	0.90025282	0.40025282
3	168	0.979884942	0.479884942
3	169	0.928673448	0.428673448
3	170	1.033586211	0.533586211
3	171	1.118715065	0.618715065
3	172	0.960607108	0.460607108
3	173	0.986495796	0.486495796
3	174	0.974900929	0.474900929
3	175	0.875271721	0.375271721
3	176	0.964195991	0.464195991
3	177	0.939735087	0.439735087
3	178	1.08912069	0.58912069
3	179	1.094603426	0.594603426
3	180	0.919512186	0.419512186
3	181	0.97246266	0.47246266
3	182	1.177257105	0.677257105
3	183	0.971887394	0.471887394
3	184	1.070649352	0.570649352
3	185	1.000313908	0.500313908
3	186	1.169423497	0.669423497
3	187	1.086582339	0.586582339
3	188	1.063427413	0.563427413
3	189	1.167111911	0.667111911
3	190	1.049587411	0.549587411
3	191	0.870221247	0.370221247
3	192	1.076374047	0.576374047
3	193	0.854864872	0.354864872
3	194	1.038210949	0.538210949
3	195	0.917179585	0.417179585
3	196	0.894828068	0.394828068
3	197	1.05497349	0.55497349
3	198	0.955767742	0.455767742
3	199	0.878174854	0.378174854
3	200	0.882649679	0.382649679
3	201	0.949696782	0.449696782
3	202	1.065630252	0.565630252
3	203	0.806938021	0.306938021
3	204	0.840947713	0.340947713
3	205	1.065377665	0.565377665
3	206	1.168684455	0.668684455
3	207	1.001632056	0.501632056
3	208	0.875033209	0.375033209
3	209	0.992779379	0.492779379
3	210	1.031806884	0.531806884
4	211	0.723707787	0.523707787
4	212	0.860610448	0.660610448
4	213	0.702284914	0.502284914
4	214	0.656000764	0.456000764
4	215	0.593877174	0.393877174
4	216	0.59124693	0.39124693
4	217	0.842730462	0.642730462
4	218	0.636811029	0.436811029
4	219	0.302828684	0.102828684
4	220	0.871728334	0.671728334
4	221	0.705068829	0.505068829
4	222	0.9794406	0.7794406
4	223	0.641127382	0.441127382
4	224	0.644506628	0.444506628
4	225	0.901886545	0.701886545
4	226	0.729271904	0.529271904
4	227	0.883587562	0.683587562
4	228	0.659257081	0.459257081
4	229	1.032093311	0.832093311
4	230	0.868095486	0.668095486
4	231	0.355303448	0.155303448
4	232	0.89760448	0.69760448
4	233	0.416924308	0.216924308
4	234	0.782050042	0.582050042
4	235	0.968307727	0.768307727
4	236	0.60295464	0.40295464
4	237	0.497964279	0.297964279
4	238	0.437108539	0.237108539
4	239	0.795748667	0.595748667
4	240	0.60867876	0.40867876
4	241	0.440372958	0.240372958
4	242	0.57814592	0.37814592
4	243	0.429497898	0.229497898
4	244	0.647465077	0.447465077
4	245	0.585022217	0.385022217
4	246	0.75495855	0.55495855
4	247	0.571768658	0.371768658
4	248	0.795957836	0.595957836
4	249	0.384988372	0.184988372
4	250	0.946383293	0.746383293
4	251	0.802971174	0.602971174
4	252	0.739760581	0.539760581
4	253	0.830929964	0.630929964
4	254	0.799202391	0.599202391
4	255	0.852953614	0.652953614
4	256	0.842294533	0.642294533
4	257	0.74620014	0.54620014
4	258	0.443308498	0.243308498
4	259	0.492730311	0.292730311
4	260	0.507204299	0.307204299
4	261	0.618811386	0.418811386
4	262	0.844696643	0.644696643
4	263	0.840015672	0.640015672
4	264	0.682990057	0.482990057
4	265	0.513841578	0.313841578
4	266	0.917305217	0.717305217
4	267	1.128908852	0.928908852
4	268	0.502883366	0.302883366
4	269	0.955066984	0.755066984
4	270	0.728924119	0.528924119
4	271	0.735008774	0.535008774
4	272	0.594152208	0.394152208
4	273	0.6127377	0.4127377
4	274	0.58886124	0.38886124
4	275	0.606507957	0.406507957
4	276	1.036042516	0.836042516
4	277	0.424295144	0.224295144
4	278	1.223744086	1.023744086
4	279	1.088202568	0.888202568
4	280	1.028489009	0.828489009
